# Supplementary material for: Linking anthocyanin diversity, hue, and genetics in purple corn
Source: G3 (Bethesda). 2021 Jan 11;11(2):jkaa062. doi: 10.1093/g3journal/jkaa062 (PMC8022952; doi:10.1093/g3journal/jkaa062)
Supplement: jkaa062_Supplementary_Data [file jkaa062_supplementary_data.zip]

Archive with 15 entries (15 files):
- Supplementary Figure Legends.docx
- Supplementary Figure S1.pptx
- Supplementary Figure S10.pptx
- Supplementary Figure S11.pptx
- Supplementary Figure S12.pptx
- Supplementary Figure S13.pptx
- Supplementary Figure S2.pptx
- Supplementary Figure S3.pptx
- Supplementary Figure S4.pptx
- Supplementary Figure S5.pptx
- Supplementary Figure S6.pptx
- Supplementary Figure S7.pptx
- Supplementary Figure S8.pptx
- Supplementary Figure S9.pptx
- Supplementary Table S1.docx
